# Supplementary material for: The Effect of Transportation on Puppy Welfare from Commercial Breeding Kennels to a Distributor
Source: Animals (Basel). 2022 Dec 1;12(23):3379. doi: 10.3390/ani12233379 (PMC9737031; doi:10.3390/ani12233379)
Supplement: Supplementary file 1 [file animals-12-03379-s001.zip]

Archive with 1 entries (1 files):
- animals-2000785-supplementary.pdf
